# Supplementary material for: Human Enzyme PADI4 Binds to the Nuclear Carrier Importin α3
Source: Cells. 2022 Jul 11;11(14):2166. doi: 10.3390/cells11142166 (PMC9319256; doi:10.3390/cells11142166)
Supplement: Supplementary file 1 [file cells-11-02166-s001.zip]

Archive with 1 entries (1 files):
- cells-1761279-supplementary-update.pdf
